# Supplementary material for: Shadow Puppets and Neglected Diseases: Evaluating a Health Promotion Performance in Rural Indonesia
Source: Int J Environ Res Public Health. 2018 Sep 19;15(9):2050. doi: 10.3390/ijerph15092050 (PMC6164465; doi:10.3390/ijerph15092050)
Supplement: Supplementary file 1 [file ijerph-15-02050-s001.zip]

Archive with 3 entries (3 files):
- ijerph-348676-Supplementary-File A.docx
- ijerph-348676-Supplementary-File B.docx
- ijerph-348676-supplementary.docx
